# Supplementary material for: New Phenol Derivatives from the Haima Cold Seep-Derived Fungus Aspergillus subversicolor CYH-17
Source: Mar Drugs. 2024 Feb 29;22(3):117. doi: 10.3390/md22030117 (PMC10971832; doi:10.3390/md22030117)
Supplement: Supplementary file 1 [file marinedrugs-22-00117-s001.zip]

Archive with 1 entries (1 files):
- marinedrugs-2871816-supplementary.pdf
